# Supplementary material for: Structural Basis of Lipopolysaccharide O-Antigen Chain Length Modality
Source: Research (Wash D C). 2026 May 12;9:1276. doi: 10.34133/research.1276 (PMC13161533; doi:10.34133/research.1276)
Supplement: Supplementary 1 — Figs. S1 to S6 Tables S1 to S3 Movies S1 to S3 [file research.1276.f1.zip]

Archive with 4 entries (4 files):
- aec9176_Supplementary Movie_mov1_seq1_v1.mp4
- aec9176_Supplementary Movie_mov2_seq2_v1.mp4
- aec9176_Supplementary Movie_mov3_seq3_v1.mp4
- Wiseman_elal_FepE_science_supplementary_materials_Research_revisions.pdf
